# Supplementary material for: Prognostic value of red blood cell distribution width to albumin ratio for predicting mortality in adult patients meeting sepsis-3 criteria in intensive care units
Source: BMC Anesthesiol. 2024 Jun 14;24:208. doi: 10.1186/s12871-024-02585-8 (PMC11177566; doi:10.1186/s12871-024-02585-8)
Supplement: Supplementary file 1 — Supplementary Material 1 [file 12871_2024_2585_MOESM1_ESM.zip]

Archive with 10 entries (10 files):
- Peer Review Reports/Editor comments V1.docx
- Peer Review Reports/Editor comments V2.docx
- Peer Review Reports/point-by-point response v1.pdf
- Peer Review Reports/Point-by-point response v2.pdf
- Peer Review Reports/Point-by-point response v3.pdf
- Peer Review Reports/Reviewer 1 report V1.docx
- Peer Review Reports/Reviewer 2 report V1.docx
- Peer Review Reports/Reviewer 2 report V3.docx
- Peer Review Reports/Reviewer 3 report V1.docx
- Peer Review Reports/Reviewer 3 report V3.docx
