# Supplementary material for: Prognostic value of red blood cell distribution width to albumin ratio for predicting mortality in adult patients meeting sepsis-3 criteria in intensive care units
Source: BMC Anesthesiol. 2024 Jun 14;24:208. doi: 10.1186/s12871-024-02585-8 (PMC11177566; doi:10.1186/s12871-024-02585-8)
Supplement: Supplementary file 6 — Supplementary Material 6 [file 12871_2024_2585_MOESM6_ESM.r]

library(readxl)
library(rcssci)
dt1<- read_excel("E:/RCS/raw data.xlsx")
a<-names(dt1)
a           
a<- a[ -c(1,2,3,5,6,7,8,10,11,16,17,19,23,24,25,27,28,29,30,31,32,33,34,35,36,37,38,39,42,44,46,47,48,49,50,51,52,53) ]   
a
a<- a[ -c(2) ] 
a
a<- a[ -c(2,3) ]
a
rcssci_logistic(data=dt1, y = "inhospital",x = "RAR",
                covs=a,prob=0.1,filepath= "E:/RCS") 
